# Supplementary material for: Parkin activates innate immunity and promotes antitumor immune responses
Source: J Clin Invest. 2024 Aug 30;134(22):e180983. doi: 10.1172/JCI180983 (PMC11563675; doi:10.1172/JCI180983)
Supplement: Supporting data values [file jci-134-180983-s009.xlsx]

## Sheet: Fig1E
		Vector				PRKN
PC3	Gene	#1	#2	#3	#4	#1	#2	#3	#4
	IL1B	1	1	1	1	3.99716	2.72397	2.25874	2.07296
	IFNA1	1	1	1	1	3.49742	5.31261	5.26283	3.22556
	IFNA5	1	1	1	1	3.69558	9.57951	3.79423	3.81143
	IFNA7	1	1	1	1	2.75013	9.50593	4.19903	5.86165
	IFNB	1	1	1	1	8.99698	3.99716	5.31989	10.3279
	IFIT2	1	1	1	1	21.193	3.33376	6.67108	12.7553
MDA_MB231		Vector				PRKN
	Gene	#1	#2	#3	#4	#1	#2	#3	#4
	IL1B	1	1	1	1	5.13753	6.10418	3.35529	5.20817
	IFNA1	1	1	1	1	7.09042	5.82829	5.65445	12.8195
	IFNA5	1	1	1	1	6.25158	3.03372	6.93207	3.36697
	IFNA7	1	1	1	1	3.00952	10.8286	4.33216	6.23954
	IFNB	1	1	1	1	13.0278	9.74668	11.9164	7.41379
	IFIT2	1	1	1	1	8.69546	3.63314	15.2251	4.13372
		Vector			PRKN
DU145	Gene	exp#1	exp#2	exp#3	exp#1	exp#2	exp#3
	IL1B	1	1	1	22.0138	8.29857	16.1121
	IFNA1	1	1	1	18.8141	14.3117	13.5448
	IFNA5	1	1	1	8.53773	5.76215	3.19546
	IFNA7	1	1	1	4.98717	5.37336	2.52691
	IFNB	1	1	1	3.5655	3.73101	3.15642
	IFIT2	1	1	1	17.0587	6.66229	14.5927
PANC-1		Vector						PRKN
		#1	#2	#3	#4	#5	#6	#1	#2	#3	#4	#5	#6
	IL1B	1	1	1	1	1	1	673.677	551.209	658.494	599.235	489.9	550.576
	IFNA1	1	1	1	1	1	1	8.64814	12.6499	18.4618	8.67915	10.1666	15.2292
	IFNA5	1	1	1	1	1	1	4.20876	7.88469	6.94623	2.14657	3.72882	3.49557
	IFNA7	1	1	1	1	1	1	1.34598	1.46114	1.75794	1.99554	2.97535	2.93745
	IFNB	1	1	1	1	1	1	1.99576	3.2667	5.6577	1.4483	1.98645	2.64972
	IFIT2	1	1	1	1	1	1	212.572	304.684	197.384	247.793	286.316	427.363

## Sheet: Fig1F
PC3TetONParkin		Vehicle			Doxy
		#1	#2	#3	#1	#2	#3
	IFNA1	0.819147	1.11732	1.06354	3.00523	3.3061	4.38761
	IFNB	1.5833	0.2465	1.1702	28.8015	39.5577	49.1242
	IFIT1	0.842996	1.10588	1.05113	1.88784	1.77711	1.18675
	IFIT2	0.877568	1.15191	0.970525	1.67413	1.78715	2.89753

## Sheet: Fig1G
PC3		Vehicle	Doxy
		IFNB-RLU%
	#1	37750	89107.4
	#2	54328	71635.8
	#3	36528.8	87605.5
	#4	52798	71137.8

## Sheet: Fig1H
		Vector														Parkin
PC3		#1	#2	#3	#4	#5	#6	#7	#8	#9	#10	#11	#12	#13	#14	#1	#2	#3	#4	#5	#6	#7	#8	#9	#10	#11	#12	#13	#14
	IFIT1-WT	93	94	91	91	109	105	109	100.417	97.4628	102.17	99.9499	99.6504	95.979	104.371	131	118	129	115	169	152	147	131.528	149.17	135.291	150.748	154.72	139.511	125.874
	IFIT1 Mut	12.3	11.8	11.4	8.28588	7.76228	6.11399	6.59156	11.2762	10.8566	10.4371					21.5	23.1	20.7	3.97444	6.93752	5.76083	5.59057	19.6678	21.0839	18.9336

## Sheet: Fig1I
		Control				MCF10A siPRKN 1				MCF10A siPRKN 2
MCF10A		exp#1	exp#2	exp#3	exp#4	exp#1	exp#2	exp#3	exp#4	exp#1	exp#2	exp#3	exp#4
	IL1B	1	1	1	1	0.083411	0.058797	0.24839	0.681051	0.001795	0.002153	0.065813	0.079583
	IFNA1	1	1	1	1	0.018521	0.008971	0.061678	0.219969	0.000344	0.000761	0.01039	0.165814
	IFNA5	1	1	1	1	0.110006	0.175087	0.071587	0.0826226	0.00033	0.000841	0.040627	0.258713
	IFNA7	1	1	1	1	0.70568	0.603565	0.050761	0.460624	0.001197	0.002834	0.03882	0.0719173
	IFNB	1	1	1	1	0.034449	0.026176	0.064468	0.351502	0.001009	0.002604	0.034526	0.0691938
	IFIT2	1	1	1	1	0.273432	0.537756	0.095046	0.353783	0.001799	0.002824	0.06331	0.288718
	PRKN	1	1	1	1	0.079025	0.03263	0.329562	0.854735	0.000759	0.0015	0.113236	0.283606

## Sheet: FIgiJ
PC3		WT	S65A	C431S
	IL1β	51.3449	0.81754	0.749969
	IL6	3.37346	0.958373	0.803772
	IFNα1	199.599	0.94866	1.66162
	IFNα5	281.995	1.14483	1.78208
	IFNα7	282.503	1.46111	2.09852
	TNFα	255.191	0.602193	2.54588

## Sheet: Fig2D
	PC3	Vehicle	Decitabine		MDAMB231	Vehicle	Decitabine
	#1	0.83	0.01		#1	1.13	0.83
	#2	0.86	0.07		#2	0.85	0.47
	#3	1.4	0.13		#3	1.04	0.22

## Sheet: Fig2F
	PC3		Vehicle				Decitabine
			exp#1	exp#2	exp#3	exp#4	exp#1	exp#2	exp#3	exp#4
		PRKN	1	1	1	1	9.86535	2.11	3.865	1.78511
		IFNB	1	1	1	1	5.19475	5.19058	5.48684	3.67264
		IFNA1	1	1	1	1	2.71498	2.58112	4.1196	2.37619
		IFNA5	1	1	1	1	3.17028	1.59	9.09654	5.01647
	MDAMB231		Vehicle				Decitabine
			exp#1	exp#2	exp#3	exp#4	exp#1	exp#2	exp#3	exp#4
		PRKN	1	1	1	1	9.29074	24.7926	17.0008	3.77
		IFNB	1	1	1	1	5.75837	2.82744	3.99372	1.83821
		IFNA1	1	1	1	1	27.03	11.28	8.95752	9.49724
		IFNA5	1	1	1	1	11.631	3.69489	6.81428	6.58891
			Vehicle						Decitabine
			exp#1	exp#2	exp#3	exp#4	exp#5	exp#6	exp#1	exp#2	exp#3	exp#4	exp#5	exp#6
	PANC-1	PRKN	1	1	1	1	1	1	8.46195	10.4552	4.56195	4.55194	6.81134	6.14276
		IFNB	1	1	1	1	1	1	2.49567	3.84656	5.11953	2.16624	2.84692	4.11352
		IFNA1	1	1	1	1	1	1	3.46995	4.16555	4.61924	6.49221	5.81647	6.43357
		IFNA5	1	1	1	1	1	1	8.68492	4.16299	6.49913	3.16426	6.48261	6.13549
	DU145		Vehicle				Decitabine
		Genes	exp#1	exp#2	exp#3	exp#4	exp#1	exp#2	exp#3	exp#4
			1	1	1	1	11.4492	4.26917	13.1991	2.00204
		IFNB	1	1	1	1	11.1047	7.20665	10.1631	4.26917
		IFNA1	1	1	1	1	4.79932	8.98447	1.72827	12.4775
		IFNA5	1	1	1	1	12.0071	4.17717	9.50351	20.3367
	MP3098		Vehicle			Decitabine
			exp#1	exp#2	exp#3	exp#1	exp#2	exp#3
		PRKN	1	1	1	17.5802	45.7348	38.6103
		IFNB	1	1	1	20.0717	19.9708	24.0073
		IFNA1	1	1	1	24.739	35.1987	32.169
		IFNA5	1	1	1	29.0196	35.1669	30.2343
	TRAMPC2		Vehicle				Decitabine
			exp#1	exp#2	exp#3	exp#4	exp#1	exp#2	exp#3	exp#4
		PRKN	1	1	1	1	130.56	232.357	104.145	22.1732
		IFNB	1	1	1	1	73.015	24.0152	92.5566	125.358
		IFNA1	1	1	1	1	114.18	181.793	282.05	95.5806
		IFNA5	1	1	1	1	37.002	55.803	38.1105	128.409

## Sheet: Fig3C
		Vector	WT Parkin	Parkin C341S
PC3		HMGB1 (pg/ml)
	#1	91.8164	139.8	100.331
	#2	96.0238	138.398	97.3261
	#3	95.6231	133.99	101.634

## Sheet: Fig3G
	PC3		Parkin+siHMGB1										Parkin+siHMGB1
			#1	#2	#3	#4	#5	#6	#7	#8	#9	#10	#1	#2	#3	#4	#5	#6	#7	#8	#9	#10
		IFNA1	3.93323	4.07164	1.9039	0.732874	1.2329	0.189279	0.194555	0.199978	0.464417	0.473934	3.93323	4.07164	1.9039	0.732874	1.2329	0.189279	0.194555	0.199978	0.464417	0.473934
		IFNB	4.31355	4.45373	1.91525	1.85911	1.91919	0.162162	0.191575	0.182223	0.576609	0.736182	4.31355	4.45373	1.91525	1.85911	1.91919	0.162162	0.191575	0.182223	0.576609	0.736182
	TRAMPC2		Vector			Parkin+SiCtrl			PRKN+siHMGB1
			#1	#2	#3	#1	#2	#3	#1	#2	#3
		IFNA1	1.13744	0.888954	0.98899	283.048	263.848	284.809	2.51822	2.60666	2.58569
		IFNB	0.938057	0.928438	1.1482	318.47	282.248	263.722	3.17656	3.48025	3.89185

[truncated: 49 more sheets: Fig3I, Fig4A, Fig4D, Fig4F, Fig4H, Fig4J, Fig5E, Fig5F, Fig5G, Fig5I, Fig6B, Fig6D, Fig6E, FigS1D, FigS1E, FigS1F, FigS1H, FigS1I, FigS1J, FigS2A …]
